# Supplementary material for: PeakForest: a multi-platform digital infrastructure for interoperable metabolite spectral data and metadata management
Source: Metabolomics. 2022 Jun 14;18(6):40. doi: 10.1007/s11306-022-01899-3 (PMC9197906; doi:10.1007/s11306-022-01899-3)
Supplement: Supplementary file 2 — Supplementary file2 PeakForest template file for compounds import. (XLSX 49 kb) [file 11306_2022_1899_MOESM2_ESM.xlsx]

## Sheet: compounds
COMMON_NAME	INCHIKEY	INCHI	PUBCHEM_CID	CHEBI_ID	HMDB_ID	KEGG_ID
Caffeine, 1,3,7-Trimethylxanthine	RYYVLZVUVIJVGH-UHFFFAOYSA-N	InChI=1S/C8H10N4O2/c1-10-4-9-6-5(10)7(13)12(3)8(14)11(6)2/h4H,1-3H3	SID 9684
